# Supplementary material for: Colonization with Escherichia coli EC 25 protects neonatal rats from necrotizing enterocolitis
Source: PLoS One. 2017 Nov 30;12(11):e0188211. doi: 10.1371/journal.pone.0188211 (PMC5708813; doi:10.1371/journal.pone.0188211)
Supplement: S1 Data File — (XLS) [file pone.0188211.s006.xls]

## Sheet: Sheet1
Rat #	Supplier	Exp. Group	NEC Grade	Total Bacterial Load (cfu/ml)	Strain 1	Strain 2	Strain 3	Strain 4	Strain 5	Strain 6	Strain 7	Strain 8	Strain 9	Strain 10
A1	C/R	FF+H	0	23300000000000	100% E.coli EC25
A2	C/R	FF+H	0	43000000	100% E.coli EC25
A3	C/R	FF+H	0	180000000000000	100% E.coli EC25
A4	C/R	FF+H	1	143000000	100% E.coli EC25
A5	C/R	FF+H	0	8300000000000	100% E.coli EC25
A6	C/R	FF+H	0	3.5e+16	100% E.coli EC25
A7	C/R	FF+H	0	7800000000000	100% E.coli EC25
A8	C/R	FF+H	0	3300000000000	100% E.coli EC25
A9	C/R	FF+H	0	17000000000000	100% E.coli EC25
B1	C/R	FF+H	2	219000000	100% Cronobacter sakazakii strain M.D.E.NA4-8
B2	C/R	FF+H	3	246000000000	100% Cronobacter sakazakii strain M.D.E.NA4-8
B3	C/R	FF+H	3	370000000	100% Cronobacter sakazakii strain M.D.E.NA4-8
B4	C/R	FF+H	2	30900000	100% Cronobacter sakazakii strain M.D.E.NA4-8
B5	C/R	FF+H	2	12500000000000	100% Cronobacter sakazakii strain M.D.E.NA4-8
C1	C/R	FF+H	0	1030000000	100% Escherichia coli str. 'clone D i14'
C2	C/R	FF+H	1	570000000	100% Escherichia coli str. 'clone D i14'
C3	C/R	FF+H	0	960000000	100% Escherichia coli str. 'clone D i14'
C4	C/R	FF+H	1	252000000	100% Escherichia coli str. 'clone D i14'
C6	C/R	FF+H	1	63000000	100% Escherichia coli str. 'clone D i14'
C6	C/R	FF+H	0	1370000000	100% Escherichia coli str. 'clone D i14'
C7	C/R	FF+H	1	1430000000	100% Escherichia coli str. 'clone D i14'
C8	C/R	FF+H	3	65000000	100% Escherichia coli str. 'clone D i14'
C9	C/R	FF+H	0	1180000000	100% Escherichia coli str. 'clone D i14'
D1	Harlan	FF+H+H	2	3460	54% Bacillus megaterium strain HNYM34	38.9% Micrococcus sp. A7	5.1% Escherichia fergusonii strain G2	1.7% Enterococcus faecalis strain FUA3372	0.3% Staphyloccus epidermidis strain GG10H17
D2	Harlan	FF+H+H	2	10960	94.9% Micrococcus sp. A7	4.4% Cronobacter sakazakii strain M.D.R.NA3-4	0.3% Enterococcus faecalis strain FUA3372	0.2% Escherichia fergusonii strain G2	0.2% Proteus mirabilis strain CIFRI Ch-TSB28
D3	Harlan	FF+H+H	2
D4	Harlan	FF+H+H	3	3780	90.2% Micrococcus sp. A7	9.5% Escherichia fergusonii strain G2	0.3% Enterococcus faecalis strain FUA3372
D5	Harlan	FF+H+H	2	3860	95.8% Micrococcus sp. A7	2.3% Escherichia fergusonii strain G2	1.3% Staphyloccus epidermidis strain GG10H17	0.6% Cronobacter sakazakii strain M.D.R.NA3-4
D6	Harlan	FF+H+H	3	65800	99.8% Micrococcus sp. A7	0.2% Bacillus megaterium strain HNYM34
D7	Harlan	FF+H+H	3	96200	77.3% Micrococcus sp. A7	22% Enterococcus faecalis strain FUA3372	0.5% Staphylococcus aureus strain Pn2087/Pant-Jhark/2008	0.2% Bacillus megaterium strain HNYM34
D8	Harlan	FF+H+H	2	7130	99.4% Micrococcus sp. A7	0.5% Staphylococcus aureus strain Pn2087/Pant-Jhark/2008	0.1% Escherichia fergusonii strain G2
D9	Harlan	BF	0	85600	72.1% Micrococcus sp. A7	25.9 % Strain 10	2% Staphylococcus aureus strain Pn2087/Pant-Jhark/2008	Uncountable - Staphylococcus aureus strain Pn1016/Pant-Uttar/2007
D10	Harlan	BF	0
D11	Harlan	BF	0	9090	82.3% Bacillus megaterium strain HNYM34	17.7% Micrococcus sp. A7
D12	Harlan	BF	0	23600	48.1% Uncultured bacterium clone ncd1999e06c1	47.8% Staphylococcus aureus subsp. Aureus strain FUA2080	4% Uncultured bacterium clone MMP7++92	0.1% Micrococcus sp. A7	Uncountable - Staphylococcus aureus strain Pn1016/Pant-Uttar/2007
E1	C/R	BF	0	9710	34% Shigella sp 121406	15.98% Escherichia coli NA114	15.4% Escherichia sp. 253b	13% Staphylococcus sp MIS6	10.86% Uncultured bacterium RP_3aaa03a09	3.8% Staphylococcus haemolyticus strain LEH2-2A	2.32% Uncultured Bacterium Clone ncd2029a03c1	2.17% Uncultured Bacterium Clone PB2_aai22e06 (Enterococcus)	1.47% Shigella sp. 1.5-11
E2	C/R	BF	0	10300	53.2% Shigella Sp. 121406	26.42% Escherichia sp. 253b	7.48% Staphylococcus sp MIS6	7.2% Escherichia coli NA114	4.7% Uncultured Bacterium Clone nbw919e12c1	1% Uncultured Bacterium Clone ncd2029a03c1
E3	C/R	BF	0	24900	47% Uncultured bacterium clone aaa53d01	20.5% Escherichia sp. 253b	18% Shigella Sp. 121406	7.0% Cronobacter sakazakii strain M.D.E.NA3-4	6% Staphylococcus cohnii strain FUA2059	0.8% Staphylococcus sp MIS6	0.6% Uncultured bacterium clone aab39e03	0.1% Escherichia coli NA114
E4	C/R	BF	0	15300	42.1% Escherichia coli NA114	23.4% Escherichia coli strain MMG 109M	23.1% Shigella flexneri gene	5.35% Cronobacter sakazakii strain M.D.E.NA4-8	2.7% Cronobacter sakazakii strain M.D.R.NA3-4	2.5% Escherichia coli NA114	0.7% Escherichia coli 07:K1 str. CE10	0.15% Staphylococcus sp WB21-20
E5	C/R	BF	0	14400	30% Escherichia sp. 253b	24.6% Escherichia coli strain MMG 3b	21.6% Shigella sp 121406	20.8% Cronobacter sakazakii strain M.D.E.NA3-4	0.8% Escherichia coli NA114	0.1% Uncultured bacterium clone 16slp100-1b06.p1k		2.2% Staphylococcus sp KL8 (2011)
E6	C/R	BF	0	8850	67% Escherichia coli strain Y31	26.9% Escherichia coli NA114	5.1% Uncultured Bacterium Clone nby301b07c1	1% Staphylococcus haemolyticus strain 6R-J-5
E7	C/R	BF	0	1400000	54% Shigella sp 1.5-11	19.3% Escherichia coli strain Y31	12% Staphylococcus haemolyticus strain LEH2-2A	6.6% Uncultured bacterium RP_3aaa03a09	5.9% Staphylococcus sp MIS6	1.9% Uncultured Bacterium Clone PB2_aai22e06 (Enterococcus)	0.3% Uncultured Bacterium Clone ncd2700ho1c1
E8	C/R	BF	0	3030	54.5% Escherichia coli NA114	20% Escherichia coli strain MMG 109M	14.5% Shigella flexneri gene	6.6% Cronobacter sakazakii strain M.D.E.NA3-4	2.6% Cronobacter sakazakii strain M.D.R.NA4-8	1.5% Escherichia coli strain Y31	0.3% Staphylococcus sp WB21-20
E9	C/R	BF	0	90900	63% Escherichia coli strain Y31	14% Escherichia coli strain P33	13.4% Escherichia coli strain MMG 109M	3.9% Escherichia coli 07:K1 str. CE10	3.6% Staphylococcus cohnii strain FUA2059	0.9% Uncultured Bacterium Clone nby301b07c1	0.8% Staphylococcus sp MIS6
G1	C/R	FF+H	0	1390	94% Escherichia coli strain FUA1242	6% Bacillus sp. SGb107
G2	C/R	FF+H	0	15300	98.6% Escherichia coli strain FUA1242	1.2% Staphylococcus sp. MIS6	0.2% Enterococcus faecalis strain FUA3372
G3	C/R	FF+H	2
G4	C/R	FF+H	0
G5	C/R	FF+H	1
G6	C/R	FF+H	0
G7	C/R	FF+H	1	500	100% Escherichia coli strain FUA1242
G8	C/R	FF+H	0
G9	C/R	FF+H	2	2960	64.9% Escherichia coli strain FUA1242	33.1% Enterococcus faecalis strain FUA3372	2% Uncultured bacterium clone ncd2642b07c1
G10	C/R	FF+H	0	700	40% Uncultured bacterium clone ncd2700h01c1	35% Enterococcus faecalis strain FUA3372	25% Escherichia coli strain FUA1242
H1	Harlan	FF+H	0	1080000	95.5% Shigella sp. 121402	3.5% Uncultured Bacillus sp. clone T9Y0d278	1% Enterococcus faecalis strain FUA3372
H2	Harlan	FF+H	3	732000	93% Uncultured bacterium clone S1-91	6.5% Enterococcus sp. BV3BML1	0.5% Escherichia coli strain MMG 109M
H3	Harlan	FF+H	0	8330	50% Uncultured bacterium clone S1-91		22.3% Enterococcus sp. BV3BML1	2.2% Uncultured bacterium clone aab28e06	1% Bacillus megaterium strain AceR-2	0.2% Enterobacteriaceae bacterium 12
H4	Harlan	FF+H	0	5500	97.6% Shigella sp. 121402	1.4% Enterococcus faecalis strain FUA3372	0.8% Uncultured Bacillus sp. clone T9Y0d278	0.2% Staphylococcus sp. WB21-20
H5	Harlan	FF+H	1	45600	81.2% Uncultured bacterium clone S1-91	13.8% Uncultured bacterium clone aab28e06	4.4% Staphylococcus sp. MIS10	0.3% Escherichia coli strain MMG 3b	0.3% Staphylococcus sp. JMP-C
H6	Harlan	FF+H	1	8590000	100% Uncultured bacterium clone S1-91
H7	Harlan	FF+H	0	7130000	100% Uncultured bacterium clone S1-91
H8	Harlan	FF+H	0	30000	99% Enterococcus faecalis strain FUA3372	0.5% Shigella sp. 121402	0.5% Enterococcus faecalis strain Na15
H9	Harlan	FF+H	0	15800000	100% Shigella sp. 121402
J1	Harlan	BF	0	76900	88.8% Uncultured bacterium clone 16saw46-1c12.p1k	5.2% Enterococcus faecalis strain NP-10011	3.7% Staphylococcus aureus subsp.	0.017	0.6% Enterococcus avium strain LB70
J2	Harlan	BF	0	8700	72% Enterococcus faecalis strain NP-10011	11.3% Enterococcus faecalis strain OS13	0.085	5.0% Uncultured bacterium clone 16saw46-1c12.p1k	1.6% Staphylococcus aureus subsp.	0.8% Enterococcus avium strain LB70	0.0046	0.003
J3	Harlan	BF	0
J4	Harlan	BF	0
J5	Harlan	BF	0	149000	44.2% Enterococcus faecalis strain NP-10011	0.287	13.4% Uncultured bacterium clone ncd1161e07c1	13.4% Uncultured bacterium clone ncd1300e06c1	0.3% Uncultured organism clone ELU0034-1174-s-NIPCRAMgANb-000178
J6	Harlan	FF+H+H	0	1600	83.8% Uncultured bacterium clone 16saw 48-1	0.088	0.037	1.3% Bacillus aryabbattai strain KJ-W5	1.2% Enterococcus faecalis strain ZG7-15	1.2% Staphylococcus aureus subsp.
J7	Harlan	FF+H+H	0	1850	96.6% Escherichia coli strain FUA1242	0.02	0.014
J8	Harlan	FF+H+H	3
J9	Harlan	FF+H+H	0
J10	Harlan	FF+H+H	3
J11	Harlan	FF+H+H	4	1900	66.2% Uncultured bacterium clone 16saw46-1c12.p1k	0.137	6.3% Uncultured organism clone ELUo150-T457-S-NIPCRAMgANa_000526	6.3% Staphylococcus aureus subsp.	0.042	1.1% Escherichia coli strain FUA1242	1.1% Brevibacillus borstelensis strain XJNKY-10-2YF2	0.011
J12	Harlan	FF+H+H	0
J13	Harlan	FF+H+H	2
J14	Harlan	FF+H+H	0	11600	0.478	0.472	4.8% Uncultured bacterium clone ncd2358h04c1	0.2% Uncultured bacterium clone ncd1162e06c1
J15	Harlan	FF+H+H	0	23700	100% Escherichia coli strain FUA1242
J16	Harlan	FF+H+H	0	19500	98.5% Staphylococcus aureus	1% Uncultured bacterium clone ncd2080f02c1	0.5% Bacterium NLAE-z1-H309
K1	Harlan	FF+H+H	4
K2	Harlan	FF+H+H	3
K3	Harlan	FF+H+H	1
K4	Harlan	FF+H+H	2
K5	Harlan	FF+H+H	0
K6	Harlan	FF+H+H	2
K7	Harlan	FF+H+H	2
K8	Harlan	FF+H+H	4
K9	Harlan	FF+H+H	3
K10	Harlan	FF+H+H	4
K11	Harlan	FF+H+H	2
K12	Harlan	FF+H+H	3
K13	Harlan	BF	0
K14	Harlan	BF	0
K15	Harlan	BF	0
K16	Harlan	BF	0
K17	Harlan	BF	0
L1	Harlan	FF+H+H	2
L2	Harlan	FF+H+H	1
L3	Harlan	FF+H+H	2	70200	0.988	0.009	0.003
L4	Harlan	FF+H+H	4	2260	0.496	0.362	0.124	0.018
L5	Harlan	FF+H+H	3	92400000	0.926	0.05	0.024
L6	Harlan	FF+H+H	0	1060000	0.998	0.002
L7	Harlan	FF+H+H	2
L8	Harlan	BF	0
L9	Harlan	BF	0
L10	Harlan	BF	0
L11	Harlan	BF	0
L12	Harlan	BF	0
M1	Harlan	FF+H+H	2	3460	98.8% Bacterium NLAE-21-H299	0.012
M2	Harlan	FF+H+H	2
M3	Harlan	FF+H+H	3
M4	Harlan	FF+H+H	1	5240000	100% E. coli strain DSM1103
M5	Harlan	FF+H+H	3
M6	Harlan	FF+H+H	3
M7	Harlan	FF+H+H	2
M8	Harlan	FF+H+H	3
M9	Harlan	BF	0	3740000	99% (unknown)	< 1% Uncultured bacterium clone ncd1898a01c1	< 1% Uncultured bacterium clone ncd2080f02c1
M10	Harlan	BF	0	37200000	99% (unknown)	0.038	Uncountable -micro
M11	Harlan	BF	0
M12	Harlan	BF	0
M13	Harlan	BF	0		100% (unknown)
N1	Harlan	FF+H+H	3	5580000	100% E. coli strain DSM1103
N2	Harlan	FF+H+H	3	6620	48.6% Staphylococcus Cohnii strain KS 42	47.1% E. coli strain DSM1103	2% Uncultured organism clone ELU0166-T394-S-NIPCRAMgANA_000603	1.3% Uncultured bacterium clone ncd1173h07c1	1% Uncultured bacterium clone ncd929c07c1
N3	Harlan	FF+H+H	3
N4	Harlan	FF+H+H	2
N5	Harlan	FF+H+H	0	40800000	99% E. coli strain DSM1103	0.005	0.005
N6	Harlan	FF+H+H	3	566000	100% E. coli strain DSM1103
N7	Harlan	FF+H+H	3	1320000	100% E. coli strain DSM1103
N8	Harlan	BF	0
N9	Harlan	BF	0	1000000	99% (unknown)	1% Uncultured bacterium clone ncd1898a01c1
N10	Harlan	BF	0		99% (unknown)	1% Uncultured bacterium clone ncd1898a01c1
N11	Harlan	BF	0	115000	99% (unknown)	< 1% Uncultured bacterium clone ncd1898a01c1	< 1% Bacterium NLAE-21-H299
O1	Simonsen	FF+H+H	1
O2	Simonsen	FF+H+H	0
O3	Simonsen	FF+H+H	2
O4	Simonsen	BF	0		99% (unknown)
P1	Simonsen	FF+H+H	1	310000
P2	Simonsen	FF+H+H	1
P3	Simonsen	FF+H+H	3
P4	Simonsen	FF+H+H	2
P5	Simonsen	FF+H+H	0	2750000
P6	Simonsen	FF+H+H	2
P7	Simonsen	BF	0
P8	Simonsen	BF	0	1000000	99% (unknown)
P9	Simonsen	BF	0	240000	99% (unknown)
P10	Simonsen	BF	0
